# Supplementary material for: Contribution of Hypoxic Exercise Testing to Predict High-Altitude Pathology: A Systematic Review
Source: Life (Basel). 2022 Mar 5;12(3):377. doi: 10.3390/life12030377 (PMC8950822; doi:10.3390/life12030377)
Supplement: Supplementary file 1 [file life-12-00377-s001.zip]

Archive with 1 entries (1 files):
- life-1571021-Table S1.pdf
